# Supplementary material for: Chronic Obstructive Pulmonary Disease in the Gulf Cooperation Council: Acute-Care Utilization and Medication Adherence: A PRISMA-ScR Scoping Review
Source: Healthcare (Basel). 2026 Jul 2;14(13):1962. doi: 10.3390/healthcare14131962 (PMC13362153; doi:10.3390/healthcare14131962)
Supplement: Supplementary file 1 [file healthcare-14-01962-s001.zip]

Archive with 1 entries (1 files):
- healthcare-4305715-supplementary.pdf
